# Supplementary material for: Selective Oxidation of Glycerol via Acceptorless Dehydrogenation Driven by Ir(I)-NHC Catalysts
Source: Molecules. 2022 Nov 8;27(22):7666. doi: 10.3390/molecules27227666 (PMC9696977; doi:10.3390/molecules27227666)
Supplement: Supplementary file 1 [file molecules-27-07666-s001.zip]

Archive with 1 entries (1 files):
- molecules-2019978-supplementary.pdf
